# Supplementary material for: Bilateral temporal lobe dysplasia and seizure onset associated with biallelic CNTNAP2 variants
Source: Epilepsia Open. 2023 Dec 15;9(1):417–23. doi: 10.1002/epi4.12843 (PMC10839365; doi:10.1002/epi4.12843)
Supplement: Supplementary file 2 — Appendix S2 [file EPI4-9-417-s001.xls]

## Sheet: Table S2
Clinical features and genetics findings
Pt number	7a-7i1	7j2	8a, sister of Pt 8b3	8b, brother of Pt 8a3	93	10a, sister of Pt 10b4	10b, brother of Pt 10a4	11a, sister of Pt 11b5	11b, brother of Pt 11a5	11c, aunt of Pt 11a, 11b5	12a, sister of Pt 12b6	12b, sister of Pt 12a6	137	147	157	16a, brother of Pt 16b7	16b, brother of Pt 16a7	177	18a, brother of Pt 18b7	18b, brother of Pt 18a7	19a-19c8	209	2110	2211	2312	2413	2514	2615	27a, sister of Pt 27b16	27b, sister of Pt 27a16	28a, brother of Pt 28b17	28b, brother of Pt 28a17	2918	3018	3118	3218	33a19	33b19	34a19	34b19	34c19	35a19	35b19	3619	3719	3819	3919	4019	4119
Gender	NA	F	F	M	F	F	M	F	M	F	F	F	F	F	M	M	M	M	M	M	NA	NA	M	F	NA	NA	F	NA	F	F	M	M	NA	NA	NA	NA	M	M	F	F	F	F	M	M	F	M	M	F	F
Age	1-10y	1y1m	20y	15y	11y	19y	NA	NA	NA	NA	NA	NA	12y5m	2y	4y7m	47y	40y	13y	14y2m	9y8m	NA	NA	3y	NA	NA	NA	21y	NA	7y	3y	5y	20y	NA	NA	NA	NA	NA	NA	NA	NA	NA	NA	NA	NA	NA	NA	NA	NA	NA
CNTNAP2 variants (NM_014141.6)	c.3709delG, p.(Asp1237Ilefs*17)	c.3709delG, p.(Asp1237Ilefs*17)	In-frame deletion of exons 2–9	In-frame deletion of exons 2–9	c.1671-1G>T, predicted to skip exon 10	Deletion of exon 2	Deletion of exon 2	Deletion of exon 3	Deletion of exon 3	Deletion of exon 3	Frameshift deletion of exons 2–3, early stop codon	Frameshift deletion of exons 2–3, early stop codon	c.1480G>T, p.(Glu494*)	Deletion of exon 1, loss of start codon, pat	Frameshift deletion of exons 4–20, pat	Frameshift deletion of exons 9–10, pat	Frameshift deletion of exons 9–10, pat	Frameshift deletion of exons 2–3, pat	c.2046C>A, p.(Cys682*)	c.2046C>A, p.(Cys682*)	Deletion of exons 22–23	c.3283C>T, p.(Arg1095*)	c.985delA, p.(Ser329Valfs*28)	c.3046C>T, p.(Arg1016*)	c.1898-1_1903del (assumed as homozygous)	Deletion of exon 3	c.3697dupC, p.(Leu1233Profs*14)	c.498G>A, p.(Trp166*)	c.1977_1989del, p.(Val660Phefs*9)	c.1977_1989del, p.(Val660Phefs*9)	c.1778_1779insTA, p.(Tyr595Serfs*12)	c.1778_1779insTA, p.(Tyr595Serfs*12)	c.1361_1362delAT, p.(Asn454Argfs*24)	c.1361_1362delAT, p.(Asn454Argfs*24)	c.1361_1362delAT, p.(Asn454Argfs*24)	c.1361_1362delAT, p.(Asn454Argfs*24)	c.1361_1362del, p.(Asn454Argfs*24)	c.1361_1362del, p.(Asn454Argfs*24)	c.1361_1362del, p.(Asn454Argfs*24)	c.1361_1362del, p.(Asn454Argfs*24)	c.1361_1362del, p.(Asn454Argfs*24)	c.1361_1362del, p.(Asn454Argfs*24)	c.1361_1362del, p.(Asn454Argfs*24)	c.1361_1362del, p.(Asn454Argfs*24)	c.252G>A, p.(Trp84*)	Deletion of exons 2-3	c.1777+2T>C	c.3407_3411del, p.(Tyr1136Serfs*27)	c.2151C>A, p.(Tyr717*)
																																													p.(Trp84*)
	c.3709delG, p.(Asp1237Ilefs*17)	c.3709delG, p.(Asp1237Ilefs*17)	In-frame deletion of exons 2–9	In-frame deletion of exons 2–9	In-frame deletion of exons 5–8	Deletion of exon 2	Deletion of exon 2	Deletion of exon 3	Deletion of exon 3	Deletion of exon 3	Frameshift deletion of exons 2–3, early stop codon	Frameshift deletion of exons 2–3, early stop codon	c.1480G>T, p.(Glu494*)	c.3046C>T, p.(Arg1016*), mat	Deletion of exon 1, loss of start codon, mat	c.2964delC, p.(Cys989Alafs*45), mat	c.2964delC, p.(Cys989Alafs*45), mat	In-frame duplication of exons 2–11, mat	c.2046C>A, p.(Cys682*)	c.2046C>A, p.(Cys682*)	Deletion of exons 22–23	c.3283C>T, p.(Arg1095*)	c.985delA, p.(Ser329Valfs*28)	c.3046C>T, p.(Arg1016*)	c.1898-1_1903del (assumed as homozygous)	Deletion of exon 3	Deletion of exon 2	c.5_8dup, p.(Ala4Glyfs*34) (not reported in HGMD)	Deletion of exon 4	Deletion of exon 4	c.1778_1779insTA, p.(Tyr595Serfs*12)	c.1778_1779insTA, p.(Tyr595Serfs*12)	c.1361_1362delAT, p.(Asn454Argfs*24)	c.1361_1362delAT; p.(Asn454Argfs*24)	c.1361_1362delA, p.(Asn454Argfs*24)	c.1361_1362delAT, p.(Asn454Argfs*24)	c.1361_1362del, p.(Asn454Argfs*24)	c.1361_1362del, p.(Asn454Argfs*24)	c.1361_1362del, p.(Asn454Argfs*24)	c.1361_1362del, p.(Asn454Argfs*24)	c.1361_1362del, p.(Asn454Argfs*24)	c.1361_1362del, p.(Asn454Argfs*24)	c.1361_1362del, p.(Asn454Argfs*24)	c.1361_1362del, p.(Asn454Argfs*24)	c.3331C>T, p.(Gln1111*)	Deletion of exons 2-8	c.1777+2T>C	c.3407_3411del, p.(Tyr1136Serfs*27)	c.2151C>A, p.(Tyr717*)
Brain MRI findings	Unilateral anterior temporal lobe dysplasia (2/9, 22%), L striatum malformation (1/9, 11%), negative MRI (4/9,45%); NA (2/9, 22%)	Bilateral posterior periventricular leukomalacia	Mild cortical cerebellar hypoplasia	Skull bones thickness	NA	Anterior temporal white matter hyperintensity, thin corpus callosum, mild hypoplasia of cerebellar vermis	NA	NA	Normal	NA	Normal	Cerebellar hypoplasia	Mild anomaly in corticomedullary differentiation	Normal	L temporal focal cortical dysplasia, patchy T2-hyperintensities in R frontal white matter	NA	Deep white matter hyperintensity	Normal	Vermian atrophy	Normal	NA	NA	Slightly smaller L temporal lobe	NA	Subtle R temporal lesion	NA	Normal	NA	Normal	Normal	NA	NA	NA	NA	NA	NA	Normal	Thick corpus callosum (isthmus), inferior vermis hypoplasia, bilateral temporal lobe signal alterations	Mild cerebral white matter volume reduction, thin corpus callosum, mild cerebral atrophy ,inferior vermis hypoplasia	Normal	Inferior vermis hypoplasia	Inferior vermis hypoplasia	Normal	Thick corpus callosum(splenium), inferior vermis hypoplasia, right temporal lobe signal alterations	Normal	Normal	Thin corpus callosum; cerebral atrophy	Inferior vermis hypoplasia	Inferior vermis hypoplasia
Histological findings	Neurons: abnormally organized, with increased density and inappropriate orientation, rounded, binucleate, ectopic in subcortical white matter; astrocytes hypertrophied (3/9, 33%)	NA	NA	NA	NA	NA	NA	NA	NA	NA	NA	NA	NA	NA	NA	NA	NA	NA	NA	NA	NA	NA	NA	NA	Diffuse gliosis	NA	NA	NA	NA	NA	NA	NA	NA	NA	NA	NA	NA	NA	NA	NA	NA	NA	NA	NA	NA	NA	NA	NA	NA
Epilepsy (yes-no)	yes	yes	yes	yes	yes	yes	yes	yes	yes	yes	yes	yes	yes	yes	yes	yes	yes	yes	yes	yes	no	yes	yes	yes	yes	NA	yes	yes	yes	yes	yes	yes	yes	yes	yes	yes	yes	yes	yes	yes	yes	yes	yes	yes	yes	yes	yes	yes	yes
Age at onset	1y6m	1y	2y	2y	6m	NA	NA	2y	2y	NA	2y	2y	2y	1y	1y6m	1y6m	1y	3y	2y6m	2y5m	NA	NA	1y	NA	NA	NA	1y6m	NA	2y	3y	NA	NA	NA	NA	NA	NA	2y	21m	15m	20m	9m	2y	2y	2y11m	21m	2y9m	17m	2y	31m
Sz types at onset	FIAS 9/9 (100%), FoS 3/9 (33%), FtBS 4/9 (44%), SE 3/9 (33%)	FIAS	GTCs	NA	NA	FIAS, FoS, SE	FIAS	NA	GTCs	NA	FIAS, GTCs	FIAS, GTCs	FIAS	NA	FIAS, FoS	Fos, GeS	FIAS	SE	NA	NA	NA	NA	NA	NA	NA	NA	FoS	NA	FIAS, FtBS	FoS, SE	NA	NA	NA	NA	NA	NA	NA	NA	NA	NA	NA	NA	NA	NA	NA	NA	NA	NA	NA
Sz type(s) at last follow-up	FoS 9/9 (100%)	FoS	GeS	NA	NA	FoS, SE	NA	NA	GeS	NA	FoS, GeS	FoS, GeS	FoS	NA	FoS	FoS, GeS	FoS	SE	NA	NA	NA	NA	FoS	NA	NA	NA	NA	NA	FoS, FtBS	FoS, FtBS, SE	NA	NA	NA	NA	NA	NA	FIAS, GTCs	GTCs, FIAS	GTCs	FIAS	FA, FIAS, FtBS, SE	FtBS, GTCs	GTCs, SE	FA, FIAS, FtBS	GTCs, FtBS	FIAS, FtBS	GTCs, FIAS, atonic	GTCs, FIAS	Tonic-atonic
Sz outcome/age at last follow up	Refractory szs 9/9 (100%), persistent also after surgery/NA	Sz free/NA	Daily szs/NA	Refractory szs/NA	NA/NA	NA/NA	NA/NA	Monthly szs/puberty	NA/NA	NA/NA	Sz free/NA	Daily szs/NA	1 sz every 2y/12y5m	NA/2y	Sz free from age 2y/4y7m	Sz free/47y	Daily szs/40y	NA/13y	NA (still having szs)/14y2m	Sz free/9y8m	NA/NA	NA/NA	NA/NA	Sz free/NA	Refractory szs/NA	NA/NA	NA/NA	NA/NA	Refractory szs/NA	NA/NA	NA/NA	NA/NA	NA/NA	NA/NA	NA/NA	NA/NA	Sz free with TPM/2y	Sz free with CBZ/4y	Sz free/NA	Partial control/NA	Sz free/NA	Sz free with CBZ and LEV/NA	Sz free/NA	Sz free/>1y	Sz free with VPA and LCS/NA	Sz freel with LTG add-on to VPA/NA	Partial control/NA	Partial control/NA	Sz free/5y
Treatment ever tried	Epilepsy surgery 3/9 (33%) (-)	NA	Several ASMs	Several ASMs	NA	CBZ, CLN, GBP, LEV, LTG, OXC, PHT, TPM, VGB, VPA	NA	CBZ	VPA	NA	CBZ	CBZ, CLZ, FB, LTG, TPM, VGB, VPA	OXC, VPA	NA	LEV, LTG, OXC, VPA	LTG, VPA	CBZ, LEV, PB, ZNS	CBZ, TPM	LTG, TPM, VPA	LTG, VPA	NA	NA	CBZ, LCT, LOR, PHT, VPA	NA	Epilepsy surgery (-)	NA	BRV (-), CBZ (-), LEV (-), LCS (-), LTG (-), OXC (-), PB (-), PRM (-), STP (+), TPM (-), VPA (-)	NA	CBD (-), LEV (-), LTG (-), OXC (-), VPA (-)	LEV (-), OXC (+), VPA (-)	NA	NA	NA	NA	NA	NA	CBZ, CLN, LTG, PB, TPM, VPA	CBZ, LEV,PB,TPM,VPA	CLB, LEV, VPA	CLN, LEV, PHT, VPA	LEV, OXC, VPA	CBZ, LEV, LTG, OXC, PHT, TPM, VPA,	LTG, VPA	OXC, LCS,VPA, ZNS	CLB, LCS, LEV, VPA	CBZ, CLB, CNZ, LCS, LTG, PHT, VPA	CBZ, VPA	CLB, LEV,VPA	CBZ, CLN, LEV, TPM, VPA
Interictal EEG/ictal onset	Normal background rhythms with fronto-temporal spikes/temporal and occasionally frontal onset	Bilateral frontal slowing/NA	NA/NA	NA/NA	NA/NA	NA/R hemisphere epileptiform activity	NA/NA	NA/NA	NA/NA	NA/NA	Poorly organised background activity/NA	Focal bilateral indipendent temporal anomalies, diffuse anomalies/R temporal lobe paroxysmal activity	Generalised slowing/NA	Focal anomalies/NA	L temporal occcasional spikes and slowing/NA	Generalized anomalies/NA	Frequent L fronto-temporal epileptiform discharges/NA	Generalized slowing/NA	NA/NA	NA/NA	NA/NA	NA/NA	NA/NA	NA/NA	NA/NA	NA/NA	Multifocal spikes/bilateral asynchronous onset	NA/NA	Poorly sustained background rhythm, independent R and L centrotemporal and vertex sharp waves/R hemispheric onset	Frequent R hemisphere epileptiform discharges with diffuse and focal R hemisphere frontal and temporal slowing/NA	NA/NA	NA/NA	NA/NA	NA/NA	NA/NA	NA/NA	Anterior delta waves during sleep, L and R fronto-temporal spikes/NA	Frontal delta waves, fronto-temporal focal spikes more prominent in the L emisphere/NA	Theta-delta activity/NA	Theta-delta activity/L posterior epileptic discharges with diffusion	Slow R and L temporal epileptic discharges/NA	Bilateral central discharges/NA	Background activity with irregular voltage/NA	R temporal discharges/NA	Bilateral multifocal discharges/NA	R centro-temporal spike and waves complexes/NA	Slow spike and waves and paroxysmal fast activity in slow sleep/NA	L focal discharges/NA	Normal/NA
TableS2. Clinical and genetic data of the previously reported 46 patients harboring biallelic CNTNAP2 likely pathogenic or pathogenic alterations. Legend: ACTH: adrenocorticotropic hormone; ASM(s): antiseizure medication(s); BRV: brivaracetam; CBD: cannabidiol oil; CBZ: carbamazepine; CLB: clobazam; CLN: clonazepam; CZP: certolizumab pegol; F: female; FA:focal aware; FB: felbamate; FIAS: focal im…
													Per classificazione CNV: Tayoun 2018 (PVS1)
													1A+2E+3A (Riggs 2020)
[truncated: 5 more columns]

## Sheet: References
References
1_Strauss KA, Puffenberger EG, Huentelman MJ, Gottlieb S, Dobrin SE, Parod JM, Stephan DA, Morton DH. Recessive symptomatic focal epilepsy and mutant contactin-associated protein-like 2. N Engl J Med. 2006 Mar 30;354(13):1370-7. doi: 10.1056/NEJMoa052773. PMID: 16571880.
2_Jackman C, Horn ND, Molleston JP, Sokol DK. Gene associated with seizures, autism, and hepatomegaly in an Amish girl. Pediatr Neurol. 2009 Apr;40(4):310-3. doi: 10.1016/j.pediatrneurol.2008.10.013. PMID: 19302947.
3_Zweier C, de Jong EK, Zweier M, Orrico A, Ousager LB, Collins AL, Bijlsma EK, Oortveld MA, Ekici AB, Reis A, Schenck A, Rauch A. CNTNAP2 and NRXN1 are mutated in autosomal-recessive Pitt-Hopkins-like mental retardation and determine the level of a common synaptic protein in Drosophila. Am J Hum Genet. 2009 Nov;85(5):655-66. doi: 10.1016/j.ajhg.2009.10.004. Epub 2009 Nov 5. PMID: 19896112; PMCID…
4_Mefford HC, Yendle SC, Hsu C, Cook J, Geraghty E, McMahon JM, Eeg-Olofsson O, Sadleir LG, Gill D, Ben-Zeev B, Lerman-Sagie T, Mackay M, Freeman JL, Andermann E, Pelakanos JT, Andrews I, Wallace G, Eichler EE, Berkovic SF, Scheffer IE. Rare copy number variants are an important cause of epileptic encephalopathies. Ann Neurol. 2011 Dec;70(6):974-85. doi: 10.1002/ana.22645. PMID: 22190369; PMCID: …
5_Watson CM, Crinnion LA, Tzika A, Mills A, Coates A, Pendlebury M, Hewitt S, Harrison SM, Daly C, Roberts P, Carr IM, Sheridan EG, Bonthron DT. Diagnostic whole genome sequencing and split-read mapping for nucleotide resolution breakpoint identification in CNTNAP2 deficiency syndrome. Am J Med Genet A. 2014 Oct;164A(10):2649-55. doi: 10.1002/ajmg.a.36679. Epub 2014 Jul 16. PMID: 25045150.
6_ Rodenas-Cuadrado P, Ho J, Vernes SC. Shining a light on CNTNAP2: complex functions to complex disorders. Eur J Hum Genet. 2014;22(2):171–8.
7_Smogavec M, Cleall A, Hoyer J, Lederer D, Nassogne MC, Palmer EE, Deprez M, Benoit V, Maystadt I, Noakes C, Leal A, Shaw M, Gecz J, Raymond L, Reis A, Shears D, Brockmann K, Zweier C. Eight further individuals with intellectual disability and epilepsy carrying bi-allelic CNTNAP2 aberrations allow delineation of the mutational and phenotypic spectrum. J Med Genet. 2016 Dec;53(12):820-827. doi: 1…
8_ Hu H, Kahrizi K, Musante L, Fattahi Z, Herwig R, Hosseini M, Oppitz C, Abedini SS, Suckow V, Larti F, Beheshtian M, Lipkowitz B, Akhtarkhavari T, Mehvari S, Otto S, Mohseni M, Arzhangi S, Jamali P, Mojahedi F, Taghdiri M, Papari E, Soltani Banavandi MJ, Akbari S, Tonekaboni SH, Dehghani H, Ebrahimpour MR, Bader I, Davarnia B, Cohen M, Khodaei H, Albrecht B, Azimi S, Zirn B, Bastami M, Wieczore…
9_Shokoohi M, Hajjari M, Mohammadiasl J, Birgani MT (2018) Whole Exome Sequencing found a Novel Truncating Mutation within CNTNAP2 Gene in an Iranian Patient with Mental Retardation. J Genet Disor Genet Rep 7:3. doi: 10.4172/2327-5790.1000177 (no pubmed ID)
10_Riccardi F, Urquhart J, McCullagh G, Lawrence P, Douzgou S. A patient with a novel CNTNAP2 homozygous variant: further delineation of the CASPR2 deficiency syndrome and review of the literature. Clin Dysmorphol. 2019 Apr;28(2):66-70. doi: 10.1097/MCD.0000000000000259. PMID: 30762603.
11_Long S, Zhou H, Li S, Wang T, Ma Y, Li C, Zhou Y, Zhou S, Wu B, Wang Y. The Clinical and Genetic Features of Co-occurring Epilepsy and Autism Spectrum Disorder in Chinese Children. Front Neurol. 2019 May 14;10:505. doi: 10.3389/fneur.2019.00505. PMID: 31139143; PMCID: PMC6527735.
12_Sanders MWCB, Lemmens CMC, Jansen FE, Brilstra EH, Koeleman BPC, Braun KPJ; Dutch Collaborative Epilepsy Surgery Program (LWEC). Implications of genetic diagnostics in epilepsy surgery candidates: A single-center cohort study. Epilepsia Open. 2019 Nov 15;4(4):609-617. doi: 10.1002/epi4.12366. PMID: 31819917; PMCID: PMC6885658.
13_Stranneheim H, Lagerstedt-Robinson K, Magnusson M, Kvarnung M, Nilsson D, Lesko N, Engvall M, Anderlid BM, Arnell H, Johansson CB, Barbaro M, Björck E, Bruhn H, Eisfeldt J, Freyer C, Grigelioniene G, Gustavsson P, Hammarsjö A, Hellström-Pigg M, Iwarsson E, Jemt A, Laaksonen M, Enoksson SL, Malmgren H, Naess K, Nordenskjöld M, Oscarson M, Pettersson M, Rasi C, Rosenbaum A, Sahlin E, Sardh E, St…
14_Freri E, Castellotti B, Canafoglia L, Ragona F, Solazzi R, Vannicola C, Magri S, Messina G, D'Arrigo S, Gellera C, DiFrancesco JC, Granata T. Severe epilepsy in CNTNAP2-related Pitt-Hopkins-like syndrome successfully treated with stiripentol. Seizure. 2021 May;88:143-145. doi: 10.1016/j.seizure.2021.04.012. Epub 2021 Apr 17. PMID: 33895390.
15_Bertoli-Avella AM, Beetz C, Ameziane N, Rocha ME, Guatibonza P, Pereira C, Calvo M, Herrera-Ordonez N, Segura-Castel M, Diego-Alvarez D, Zawada M, Kandaswamy KK, Werber M, Paknia O, Zielske S, Ugrinovski D, Warnack G, Kampe K, Iurașcu MI, Cozma C, Vogel F, Alhashem A, Hertecant J, Al-Shamsi AM, Alswaid AF, Eyaid W, Al Mutairi F, Alfares A, Albalwi MA, Alfadhel M, Al-Sannaa NA, Reardon W, Alana…
16_Mittal R, Kumar A, Ladda R, Mainali G, Aliu E. Pitt Hopkins-Like Syndrome 1 with Novel CNTNAP2 Mutation in Siblings. Child Neurol Open. 2021 Nov 10;8:2329048X211055330. doi: 10.1177/2329048X211055330. PMID: 34778490; PMCID: PMC8586170.
17_Mitani T, Isikay S, Gezdirici A, Gulec EY, Punetha J, Fatih JM, Herman I, Akay G, Du H, Calame DG, Ayaz A, Tos T, Yesil G, Aydin H, Geckinli B, Elcioglu N, Candan S, Sezer O, Erdem HB, Gul D, Demiral E, Elmas M, Yesilbas O, Kilic B, Gungor S, Ceylan AC, Bozdogan S, Ozalp O, Cicek S, Aslan H, Yalcintepe S, Topcu V, Bayram Y, Grochowski CM, Jolly A, Dawood M, Duan R, Jhangiani SN, Doddapaneni H,…
18_Blazekovic A, Gotovac Jercic K, Meglaj S, Duranovic V, Prpic I, Lozic B, Malenica M, Markovic S, Lujic L, Petelin Gadze Z, Juraski RG, Barišic N, Baric I, Borovecki F. Genetics of Pediatric Epilepsy: Next-Generation Sequencing in Clinical Practice. Genes (Basel). 2022 Aug 17;13(8):1466. doi: 10.3390/genes13081466. PMID: 36011376; PMCID: PMC9407986.
19_D'Onofrio G, Accogli A, Severino M, Caliskan H, Kokotović T, Blazekovic A, Jercic KG, Markovic S, Zigman T, Goran K, Barišić N, Duranovic V, Ban A, Borovecki F, Ramadža DP, Barić I, Fazeli W, Herkenrath P, Marini C, Vittorini R, Gowda V, Bouman A, Rocca C, Alkhawaja IA, Murtaza BN, Rehman MMU, Al Alam C, Nader G, Mancardi MM, Giacomini T, Srivastava S, Alvi JR, Tomoum H, Matricardi S, Iacomino…
